# Supplementary material for: Cost Impact Model of a Novel Multi-mRNA Host Response Assay for Diagnosis and Risk Assessment of Acute Respiratory Tract Infections and Sepsis in the Emergency Department
Source: J Health Econ Outcomes Res. 2020 Apr 29;7(1):24–34. doi: 10.36469/jheor.2020.12637 (PMC7299497; doi:10.36469/jheor.2020.12637)
Supplement: Supplementary file 1 [file jheor-7-1-12637-s01.xlsx]

## Sheet: Sheet1
Prediction			Ground Truth			Clinical Actions			Clinical Outcome
Bacterial	Viral	30-d Mortality	Bacterial	Viral	30-d Mortality	Bacterial Action	Viral Action	Mortality Action
L	L	L	F	F	F	No Abx	Nothing	Discharge Home	Nothing further
L	L	L	F	F	T	No Abx	Nothing	Discharge Home	7 hosp day readmit
L	L	L	F	T	F	No Abx	Nothing	Discharge Home	Nothing further
L	L	L	F	T	T	No Abx	Nothing	Discharge Home	7 hosp day readmit
L	L	L	T	F	F	No Abx	Nothing	Discharge Home	Missed abx, 1 hosp day readmit, Abx OP
L	L	L	T	F	T	No Abx	Nothing	Discharge Home	Missed abx, 7 hosp day readmit
L	L	L	T	T	F	No Abx	Nothing	Discharge Home	Missed abx, 1 hosp day readmit, Abx OP
L	L	L	T	T	T	No Abx	Nothing	Discharge Home	Missed abx, 7 hosp day readmit
L	H	L	F	F	F	No Abx	Nothing	Discharge Home	Nothing further
L	H	L	F	F	T	No Abx	Nothing	Discharge Home	7 hosp day readmit
L	H	L	F	T	F	No Abx	Nothing	Discharge Home	Nothing further
L	H	L	F	T	T	No Abx	Nothing	Discharge Home	7 hosp day readmit
L	H	L	T	F	F	No Abx	Nothing	Discharge Home	Missed abx, 1 hosp day readmit, Abx OP
L	H	L	T	F	T	No Abx	Nothing	Discharge Home	Missed abx, 7 hosp day readmit
L	H	L	T	T	F	No Abx	Nothing	Discharge Home	Missed abx, 1 hosp day readmit, Abx OP
L	H	L	T	T	T	No Abx	Nothing	Discharge Home	Missed abx, 7 hosp day readmit
L	L	M	F	F	F	No Abx	Nothing	Admit to Ward	Nothing further
L	L	M	F	F	T	No Abx	Nothing	Admit to Ward	4 extra hosp days - missed severity
L	L	M	F	T	F	No Abx	Nothing	Admit to Ward	Nothing further
L	L	M	F	T	T	No Abx	Nothing	Admit to Ward	4 extra hosp days - missed severity
L	L	M	T	F	F	No Abx	Nothing	Admit to Ward	Missed abx, 1 hosp day readmit, Abx OP
L	L	M	T	F	T	No Abx	Nothing	Admit to Ward	Missed abx, 4 hosp day extra
L	L	M	T	T	F	No Abx	Nothing	Admit to Ward	Missed abx, 1 hosp day readmit, Abx OP
L	L	M	T	T	T	No Abx	Nothing	Admit to Ward	Missed abx, 4 hosp day extra
L	H	M	F	F	F	No Abx	Viral Treatment, Viral PCR	Admit to Ward	Nothing further
L	H	M	F	F	T	No Abx	Viral Treatment, Viral PCR	Admit to Ward	4 extra hosp days - missed severity
L	H	M	F	T	F	No Abx	Viral Treatment, Viral PCR	Admit to Ward	Nothing further
L	H	M	F	T	T	No Abx	Viral Treatment, Viral PCR	Admit to Ward	4 extra hosp days - missed severity
L	H	M	T	F	F	No Abx	Viral Treatment, Viral PCR	Admit to Ward	Missed abx, 1 hosp day readmit, Abx OP
L	H	M	T	F	T	No Abx	Viral Treatment, Viral PCR	Admit to Ward	Missed abx, 4 hosp day extra
L	H	M	T	T	F	No Abx	Viral Treatment, Viral PCR	Admit to Ward	Missed abx, 1 hosp day readmit, Abx OP
L	H	M	T	T	T	No Abx	Viral Treatment, Viral PCR	Admit to Ward	Missed abx, 4 hosp day extra
L	L	H	F	F	F	IV Abx, Blood Culture	Nothing	Admit to ICU	Nothing further
L	L	H	F	F	T	IV Abx, Blood Culture	Nothing	Admit to ICU	Nothing further
L	L	H	F	T	F	IV Abx, Blood Culture	Nothing	Admit to ICU	Nothing further
L	L	H	F	T	T	IV Abx, Blood Culture	Nothing	Admit to ICU	Missed severe viral - +1 hosp day
L	L	H	T	F	F	IV Abx, Blood Culture	Nothing	Admit to ICU	Nothing further
L	L	H	T	F	T	IV Abx, Blood Culture	Nothing	Admit to ICU	4 further days ICU abx
L	L	H	T	T	F	IV Abx, Blood Culture	Nothing	Admit to ICU	Nothing further
L	L	H	T	T	T	IV Abx, Blood Culture	Nothing	Admit to ICU	4 further days ICU abx + missed severe viral
L	H	H	F	F	F	IV Abx, Blood Culture	Nothing	Admit to ICU	Nothing further
L	H	H	F	F	T	IV Abx, Blood Culture	Nothing	Admit to ICU	Nothing further
L	H	H	F	T	F	IV Abx, Blood Culture	Nothing	Admit to ICU	Nothing further
L	H	H	F	T	T	IV Abx, Blood Culture	Nothing	Admit to ICU	Nothing further
L	H	H	T	F	F	IV Abx, Blood Culture	Nothing	Admit to ICU	Nothing further
L	H	H	T	F	T	IV Abx, Blood Culture	Nothing	Admit to ICU	4 further days ICU abx
L	H	H	T	T	F	IV Abx, Blood Culture	Nothing	Admit to ICU	Nothing further
L	H	H	T	T	T	IV Abx, Blood Culture	Nothing	Admit to ICU	4 further days ICU abx
M	L	L	F	F	F	Oral Abx, Blood Culture	Nothing	Discharge Home	Nothing further
M	L	L	F	F	T	Oral Abx, Blood Culture	Nothing	Discharge Home	7 hosp day readmit
M	L	L	F	T	F	Oral Abx, Blood Culture	Nothing	Discharge Home	Nothing further
M	L	L	F	T	T	Oral Abx, Blood Culture	Nothing	Discharge Home	7 hosp day readmit
M	L	L	T	F	F	Oral Abx, Blood Culture	Nothing	Discharge Home	Nothing further
M	L	L	T	F	T	Oral Abx, Blood Culture	Nothing	Discharge Home	Missed sepsis, 4 hosp day extra
M	L	L	T	T	F	Oral Abx, Blood Culture	Nothing	Discharge Home	Nothing further
M	L	L	T	T	T	Oral Abx, Blood Culture	Nothing	Discharge Home	Missed sepsis, 4 hosp day extra + missed viral
M	H	L	F	F	F	Oral Abx, Blood Culture	Nothing	Discharge Home	Nothing further
M	H	L	F	F	T	Oral Abx, Blood Culture	Nothing	Discharge Home	7 hosp day readmit
M	H	L	F	T	F	Oral Abx, Blood Culture	Nothing	Discharge Home	Nothing further
M	H	L	F	T	T	Oral Abx, Blood Culture	Nothing	Discharge Home	7 hosp day readmit
M	H	L	T	F	F	Oral Abx, Blood Culture	Nothing	Discharge Home	Nothing further
M	H	L	T	F	T	Oral Abx, Blood Culture	Nothing	Discharge Home	Missed sepsis, 4 hosp day extra
M	H	L	T	T	F	Oral Abx, Blood Culture	Nothing	Discharge Home	Nothing further
M	H	L	T	T	T	Oral Abx, Blood Culture	Nothing	Discharge Home	Missed sepsis, 4 hosp day extra
M	L	M	F	F	F	IV Abx, Blood Culture	Nothing	Admit to Ward	Nothing further
M	L	M	F	F	T	IV Abx, Blood Culture	Nothing	Admit to Ward	4 extra hosp days - missed severity
M	L	M	F	T	F	IV Abx, Blood Culture	Nothing	Admit to Ward	Nothing further
M	L	M	F	T	T	IV Abx, Blood Culture	Nothing	Admit to Ward	4 extra hosp days - missed severity
M	L	M	T	F	F	IV Abx, Blood Culture	Nothing	Admit to Ward	Nothing further
M	L	M	T	F	T	IV Abx, Blood Culture	Nothing	Admit to Ward	4 extra hosp days - missed severity
M	L	M	T	T	F	IV Abx, Blood Culture	Nothing	Admit to Ward	Nothing further
M	L	M	T	T	T	IV Abx, Blood Culture	Nothing	Admit to Ward	5 extra hosp days - missed severity + missd virus
M	H	M	F	F	F	IV Abx, Blood Culture	Viral Treatment, Viral PCR	Admit to Ward	Nothing further
M	H	M	F	F	T	IV Abx, Blood Culture	Viral Treatment, Viral PCR	Admit to Ward	4 extra hosp days - missed severity
M	H	M	F	T	F	IV Abx, Blood Culture	Viral Treatment, Viral PCR	Admit to Ward	Nothing further
M	H	M	F	T	T	IV Abx, Blood Culture	Viral Treatment, Viral PCR	Admit to Ward	4 extra hosp days - missed severity
M	H	M	T	F	F	IV Abx, Blood Culture	Viral Treatment, Viral PCR	Admit to Ward	Nothing further
M	H	M	T	F	T	IV Abx, Blood Culture	Viral Treatment, Viral PCR	Admit to Ward	4 extra hosp days - missed severity
M	H	M	T	T	F	IV Abx, Blood Culture	Viral Treatment, Viral PCR	Admit to Ward	Nothing further
M	H	M	T	T	T	IV Abx, Blood Culture	Viral Treatment, Viral PCR	Admit to Ward	4 extra hosp days - missed severity
M	L	H	F	F	F	IV Abx, Blood Culture	Nothing	Admit to ICU	Nothing further
M	L	H	F	F	T	IV Abx, Blood Culture	Nothing	Admit to ICU	Nothing further
M	L	H	F	T	F	IV Abx, Blood Culture	Nothing	Admit to ICU	Nothing further
M	L	H	F	T	T	IV Abx, Blood Culture	Nothing	Admit to ICU	Missed severe viral - +1 hosp day
M	L	H	T	F	F	IV Abx, Blood Culture	Nothing	Admit to ICU	Nothing further
M	L	H	T	F	T	IV Abx, Blood Culture	Nothing	Admit to ICU	Nothing further
M	L	H	T	T	F	IV Abx, Blood Culture	Nothing	Admit to ICU	Nothing further
M	L	H	T	T	T	IV Abx, Blood Culture	Nothing	Admit to ICU	Missed severe viral - +1 hosp day
M	H	H	F	F	F	IV Abx, Blood Culture	Viral Treatment, Viral PCR	Admit to ICU	Nothing further
M	H	H	F	F	T	IV Abx, Blood Culture	Viral Treatment, Viral PCR	Admit to ICU	Nothing further
M	H	H	F	T	F	IV Abx, Blood Culture	Viral Treatment, Viral PCR	Admit to ICU	Nothing further
M	H	H	F	T	T	IV Abx, Blood Culture	Viral Treatment, Viral PCR	Admit to ICU	Nothing further
M	H	H	T	F	F	IV Abx, Blood Culture	Viral Treatment, Viral PCR	Admit to ICU	Nothing further
M	H	H	T	F	T	IV Abx, Blood Culture	Viral Treatment, Viral PCR	Admit to ICU	Nothing further
M	H	H	T	T	F	IV Abx, Blood Culture	Viral Treatment, Viral PCR	Admit to ICU	Nothing further
M	H	H	T	T	T	IV Abx, Blood Culture	Viral Treatment, Viral PCR	Admit to ICU	Nothing further
H	L	L	F	F	F	Oral Abx, Blood Culture	Nothing	Discharge Home	Nothing further
H	L	L	F	F	T	Oral Abx, Blood Culture	Nothing	Discharge Home	7 hosp day readmit
H	L	L	F	T	F	Oral Abx, Blood Culture	Nothing	Discharge Home	Nothing further
H	L	L	F	T	T	Oral Abx, Blood Culture	Nothing	Discharge Home	7 hosp day readmit
H	L	L	T	F	F	Oral Abx, Blood Culture	Nothing	Discharge Home	Nothing further
H	L	L	T	F	T	Oral Abx, Blood Culture	Nothing	Discharge Home	Missed sepsis, 4 hosp day extra
H	L	L	T	T	F	Oral Abx, Blood Culture	Nothing	Discharge Home	Nothing further
H	L	L	T	T	T	Oral Abx, Blood Culture	Nothing	Discharge Home	Missed sepsis, 4 hosp day extra + missed viral
H	H	L	F	F	F	Oral Abx, Blood Culture	Viral Treatment, Viral PCR	Discharge Home	Nothing further
H	H	L	F	F	T	Oral Abx, Blood Culture	Viral Treatment, Viral PCR	Discharge Home	7 hosp day readmit
H	H	L	F	T	F	Oral Abx, Blood Culture	Viral Treatment, Viral PCR	Discharge Home	Nothing further
H	H	L	F	T	T	Oral Abx, Blood Culture	Viral Treatment, Viral PCR	Discharge Home	7 hosp day readmit
H	H	L	T	F	F	Oral Abx, Blood Culture	Viral Treatment, Viral PCR	Discharge Home	Nothing further
H	H	L	T	F	T	Oral Abx, Blood Culture	Viral Treatment, Viral PCR	Discharge Home	Missed sepsis, 4 hosp day extra
H	H	L	T	T	F	Oral Abx, Blood Culture	Viral Treatment, Viral PCR	Discharge Home	Nothing further
H	H	L	T	T	T	Oral Abx, Blood Culture	Viral Treatment, Viral PCR	Discharge Home	Missed sepsis, 4 hosp day extra
H	L	M	F	F	F	IV Abx, Blood Culture	Nothing	Admit to Ward	Nothing further
H	L	M	F	F	T	IV Abx, Blood Culture	Nothing	Admit to Ward	4 extra hosp days - missed severity
H	L	M	F	T	F	IV Abx, Blood Culture	Nothing	Admit to Ward	Nothing further
H	L	M	F	T	T	IV Abx, Blood Culture	Nothing	Admit to Ward	4 extra hosp days - missed severity
H	L	M	T	F	F	IV Abx, Blood Culture	Nothing	Admit to Ward	Nothing further
H	L	M	T	F	T	IV Abx, Blood Culture	Nothing	Admit to Ward	4 extra hosp days - missed severity
H	L	M	T	T	F	IV Abx, Blood Culture	Nothing	Admit to Ward	Nothing further
H	L	M	T	T	T	IV Abx, Blood Culture	Nothing	Admit to Ward	5 extra hosp days - missed severity + missd virus
H	H	M	F	F	F	IV Abx, Blood Culture	Viral Treatment, Viral PCR	Admit to Ward	Nothing further
H	H	M	F	F	T	IV Abx, Blood Culture	Viral Treatment, Viral PCR	Admit to Ward	4 extra hosp days - missed severity
H	H	M	F	T	F	IV Abx, Blood Culture	Viral Treatment, Viral PCR	Admit to Ward	Nothing further
H	H	M	F	T	T	IV Abx, Blood Culture	Viral Treatment, Viral PCR	Admit to Ward	4 extra hosp days - missed severity
H	H	M	T	F	F	IV Abx, Blood Culture	Viral Treatment, Viral PCR	Admit to Ward	Nothing further
H	H	M	T	F	T	IV Abx, Blood Culture	Viral Treatment, Viral PCR	Admit to Ward	4 extra hosp days - missed severity
H	H	M	T	T	F	IV Abx, Blood Culture	Viral Treatment, Viral PCR	Admit to Ward	Nothing further
H	H	M	T	T	T	IV Abx, Blood Culture	Viral Treatment, Viral PCR	Admit to Ward	4 extra hosp days - missed severity
H	L	H	F	F	F	IV Abx, Blood Culture	Nothing	Admit to ICU	Nothing further
H	L	H	F	F	T	IV Abx, Blood Culture	Nothing	Admit to ICU	Nothing further
H	L	H	F	T	F	IV Abx, Blood Culture	Nothing	Admit to ICU	Nothing further
H	L	H	F	T	T	IV Abx, Blood Culture	Nothing	Admit to ICU	Missed severe viral - +1 hosp day
H	L	H	T	F	F	IV Abx, Blood Culture	Nothing	Admit to ICU	Nothing further
H	L	H	T	F	T	IV Abx, Blood Culture	Nothing	Admit to ICU	Nothing further
H	L	H	T	T	F	IV Abx, Blood Culture	Nothing	Admit to ICU	Nothing further
H	L	H	T	T	T	IV Abx, Blood Culture	Nothing	Admit to ICU	Missed severe viral - +1 hosp day
H	H	H	F	F	F	IV Abx, Blood Culture	Viral Treatment, Viral PCR	Admit to ICU	Nothing further
H	H	H	F	F	T	IV Abx, Blood Culture	Viral Treatment, Viral PCR	Admit to ICU	Nothing further
H	H	H	F	T	F	IV Abx, Blood Culture	Viral Treatment, Viral PCR	Admit to ICU	Nothing further
H	H	H	F	T	T	IV Abx, Blood Culture	Viral Treatment, Viral PCR	Admit to ICU	Nothing further
H	H	H	T	F	F	IV Abx, Blood Culture	Viral Treatment, Viral PCR	Admit to ICU	Nothing further
H	H	H	T	F	T	IV Abx, Blood Culture	Viral Treatment, Viral PCR	Admit to ICU	Nothing further
H	H	H	T	T	F	IV Abx, Blood Culture	Viral Treatment, Viral PCR	Admit to ICU	Nothing further
H	H	H	T	T	T	IV Abx, Blood Culture	Viral Treatment, Viral PCR	Admit to ICU	Nothing further
Abbreviations: H=High, M=Moderate, L=Low, T=True, F=False, abx=antibiotics, OP=oral, hosp=hopsital
